# Supplementary material for: Overcoming Asymmetric Contact Resistances in Al-Contacted Mg2(Si,Sn) Thermoelectric Legs
Source: Materials (Basel). 2021 Nov 10;14(22):6774. doi: 10.3390/ma14226774 (PMC8623178; doi:10.3390/ma14226774)
Supplement: Supplementary file 1 [file materials-14-06774-s001.zip]

Archive with 1 entries (1 files):
- materials-1431542-supplementary.pdf
